# Supplementary material for: Synthesis, Characterization, DFT Study and Antifungal Activities of Some Novel 2-(Phenyldiazenyl)phenol Based Azo Dyes
Source: Materials (Basel). 2022 Nov 17;15(22):8162. doi: 10.3390/ma15228162 (PMC9695727; doi:10.3390/ma15228162)
Supplement: Supplementary file 1 [file materials-15-08162-s001.zip]

Archive with 1 entries (1 files):
- materials-2022736-supplementary.pdf
